# Supplementary material for: Antibiotic Resistance of Uropathogens Isolated from Patients Hospitalized in District Hospital in Central Poland in 2020
Source: Antibiotics (Basel). 2021 Apr 16;10(4):447. doi: 10.3390/antibiotics10040447 (PMC8071495; doi:10.3390/antibiotics10040447)
Supplement: Supplementary file 1 [file antibiotics-10-00447-s001.zip]

Archive with 1 entries (1 files):
- antibiotics-1186590-supplementary.pdf
